# Supplementary material for: A novel network pharmacology strategy to decode mechanism of Wuling Powder in treating liver cirrhosis
Source: Chin Med. 2024 Mar 1;19:36. doi: 10.1186/s13020-024-00896-z (PMC10905787; doi:10.1186/s13020-024-00896-z)
Supplement: Supplementary file 1 — Additional file 1: The primers for qPCR experiments. [file 13020_2024_896_MOESM1_ESM.xlsx]

## Sheet: Sheet1
Primers for qPCR experiments
Symbol	Forward primer	Reverse primer
GAPDH	CCATCACCATCTTCCAGGAG	ATGATGACCCTTTTGGCTCC
COL1A1	GAGGGCCAAGACGAAGACATC	CAGATCACGTCATCGCACAAC
