# Supplementary material for: A novel network pharmacology strategy to decode mechanism of Wuling Powder in treating liver cirrhosis
Source: Chin Med. 2024 Mar 1;19:36. doi: 10.1186/s13020-024-00896-z (PMC10905787; doi:10.1186/s13020-024-00896-z)
Supplement: Supplementary file 2 — Additional file 2: The pathogenic genes of liver cirrhosis. [file 13020_2024_896_MOESM2_ESM.xlsx]

## Sheet: GeneCards
Gene symbol	Relevance.score	Evidence number	Weight
A2M	2.63255	2	2.29458
ABCB1	15.2421	3	6.76212
ABCB11	48.4984	8	19.6974
ABCB4	40.6689	12	22.0913
ABCB5	1.90221	1	1.37921
ABCB6	3.98663	1	1.99665
ABCC1	9.20085	1	3.03329
ABCC2	30.4288	2	7.80113
ABCC3	15.899	1	3.98736
ABCC4	8.80725	3	5.14021
ABCC5	2.04153	1	1.42882
ABCD1	3.86823	1	1.96678
ABCG2	8.55996	2	4.13762
ABCG5	16.3072	1	4.03822
ABCG8	13.4072	1	3.66158
ACE	16.2891	3	6.99051
ACE2	3.36333	1	1.83394
ACHE	3.58322	2	2.67702
ACOX2	11.0081	1	3.31785
ACP5	4.88989	1	2.21131
ACTA2	4.83317	4	4.39689
ACTB	8.85903	1	2.97641
ACVRL1	14.9379	1	3.86496
ADA	13.1693	1	3.62895
ADAM12	2.25537	1	1.50179
ADAM17	2.70567	2	2.32623
ADAMTS13	14.2399	2	5.33665
ADAR	8.85333	1	2.97545
ADD3	2.57797	1	1.6056
ADH1B	17.8562	12	14.6381
ADH1C	17.4044	11	13.8365
ADH4	8.94208	1	2.99033
ADH5	2.29098	1	1.5136
ADIPOQ	23.5715	2	6.86608
ADIPOR1	11.8884	1	3.44795
ADIPOR2	11.9555	1	3.45767
ADM	11.12	2	4.71593
ADORA2A	2.38624	1	1.54474
ADRA1B	1.81634	1	1.34772
ADRB2	5.64992	3	4.11701
ADRB3	3.87482	1	1.96846
AFM	3.68763	1	1.92032
AFP	37.4868	26	31.2195
AGL	24.0117	1	4.90017
AGPAT2	14.4176	1	3.79706
AGT	17.694	8	11.8976
AGTR1	9.28509	5	6.81362
AHNAK	1.9145	1	1.38365
AICDA	2.04815	1	1.43113
AIM2	2.35492	1	1.53457
AKR1A1	17.3548	5	9.31524
AKR1B1	4.48798	1	2.11848
AKR1C1	4.93854	1	2.22228
AKR1D1	24.885	1	4.98849
AKT1	19.8884	1	4.45964
ALAD	7.90132	1	2.81093
ALB	44.652	17	27.5515
ALDH1B1	2.94071	2	2.42516
ALDH2	24.647	10	15.6994
ALDOB	25.1036	1	5.01035
ALOX5	3.05807	1	1.74873
ALPP	20.3351	1	4.50945
AMACR	15.3031	2	5.5323
ANGPT1	8.4054	2	4.1001
ANGPTL3	7.50489	1	2.73951
ANXA1	2.59641	1	1.61134
ANXA2	7.44857	1	2.72921
ANXA5	7.02522	1	2.65051
AP1S1	6.67768	1	2.58412
AP1S2	0.832769	1	0.912562
APC	43.9042	2	9.37061
APEX1	4.05662	1	2.01411
APLN	3.06548	1	1.75085
APOA1	21.0875	2	6.49424
APOA4	3.88324	1	1.97059
APOB	19.5417	2	6.25167
APOBEC1	2.96508	1	1.72194
APOE	24.9235	4	9.98469
APOH	7.90542	2	3.97628
APP	4.43322	1	2.10552
AQP1	9.5926	2	4.38009
AQP2	10.8805	1	3.29855
AQP4	2.06943	1	1.43855
AQP7	3.13822	2	2.50528
AR	10.1917	1	3.19245
AREG	5.33141	1	2.30899
ARHGAP31	5.75855	1	2.3997
ARHGAP4	1.09014	1	1.0441
ARHGAP9	7.11827	1	2.66801
ARRB1	2.82019	1	1.67934
ARRB2	2.59401	2	2.27772
ASAH1	9.37449	1	3.06178
ASS1	23.7694	1	4.87539
ATM	11.0505	1	3.32423
ATP10D	2.46495	1	1.57002
ATP6AP1	12.44	1	3.52704
ATP7B	33.663	3	10.0493
ATP8B1	32.0538	2	8.00672
AURKB	3.28466	1	1.81236
AVP	9.15414	4	6.05116
AXIN1	30.6766	2	7.83282
AXL	3.78997	1	1.94679
AZGP1	2.70979	1	1.64614
B9D1	10.1361	1	3.18372
BAGE	0.685165	2	1.17061
BCHE	9.3052	1	3.05044
BCL2	10.4866	2	4.57964
BCL6B	0.846027	1	0.919797
BCR	4.99397	2	3.16037
BCS1L	21.8204	1	4.67124
BGN	1.87473	1	1.36921
BIRC3	5.93519	1	2.43623
BLVRA	15.9042	2	5.6399
BMI1	3.26998	1	1.80831
BMP7	3.7468	4	3.87133
BPI	4.89112	1	2.21159
BSCL2	13.2788	1	3.64401
BSG	7.67315	1	2.77004
C5AR1	2.0712	1	1.43917
CALCOCO2	2.48655	1	1.57688
CALR	9.93925	1	3.15266
CASP1	4.1156	2	2.86901
CASP7	6.3118	1	2.51233
CASR	5.02401	1	2.24143
CAT	11.3191	3	5.82728
CAV1	22.9016	3	8.28884
CAV2	2.58717	1	1.60847
CAVIN2	2.21459	1	1.48815
CC2D2A	17.0562	1	4.12992
CCAT1	5.73624	1	2.39504
CCDC115	14.3146	1	3.78346
CCL2	10.2109	4	6.39091
CCL4	4.50538	14	7.942
CCL5	6.92765	4	5.26409
CCNA1	1.31071	1	1.14486
CCNA2	7.89691	1	2.81014
CCR5	12.4255	2	4.98509
CD14	13.3429	9	10.9584
CD163	5.38558	1	2.32069
CD1D	4.13787	1	2.03417
CD24	2.66467	1	1.63238
CD27	7.52685	1	2.74351
CD274	8.51664	2	4.12714
CD276	3.27077	1	1.80853
CD34	16.5957	1	4.07378
CD36	12.3276	2	4.96539
CD38	3.14459	1	1.7733
CD40LG	17.8931	1	4.23002
CD5L	3.0816	2	2.48258
CD63	3.19256	1	1.78677
CD68	6.57416	1	2.56401
CD69	2.93945	1	1.71448
CD80	6.19591	1	2.48916
CD86	3.96616	1	1.99152
CD9	2.81028	1	1.67639
CDH1	16.1277	1	4.01593
CDH13	3.27823	1	1.81059
CDH5	2.85119	2	2.38797
CDK1	7.40575	1	2.72135
CDK12	2.12081	1	1.4563
CDKN1A	11.1616	4	6.68181
CDKN2A	14.9079	8	10.9208
CDKN2B	8.23012	1	2.86882
CDKN3	27.8666	1	5.27888
CDO1	3.99351	1	1.99838
CELA1	1.46242	1	1.20931
CEMIP2	0.944005	1	0.971599
CERK	1.39188	1	1.17978
CES2	9.41516	1	3.06841
CES3	5.28826	1	2.29962
CFD	1.43395	1	1.19748
CFP	3.79103	1	1.94706
CFTR	20.8761	1	4.56904
CHI3L1	6.2028	3	4.31375
CKS1B	2.64759	1	1.62714
CKS2	1.34939	1	1.16163
CLCA4	5.90838	1	2.43072
CLEC16A	3.60182	2	2.68396
CLU	4.62257	1	2.15002
CNDP1	1.28283	1	1.13262
CNP	2.12437	1	1.45752
CNR1	5.66216	4	4.75906
CNR2	3.98385	2	2.82271
CNTNAP2	3.83509	1	1.95834
COG4	10.6081	1	3.25701
COL13A1	2.24993	1	1.49998
COL1A1	12.0333	9	10.4067
COL1A2	2.84946	3	2.92376
COL3A1	4.99765	9	6.70663
COL4A1	6.12415	1	2.4747
COL4A2	3.28586	1	1.81269
COL5A1	2.27922	1	1.50971
COL6A1	1.55416	1	1.24666
COL6A2	3.01189	1	1.73548
COMMD1	5.44164	1	2.33273
COPS5	5.94241	1	2.43771
CP	24.8468	2	7.04937
CPE	4.89302	1	2.21202
CPEB4	2.4846	1	1.57626
CPQ	7.09253	1	2.66318
CPS1	8.48653	1	2.91316
CPT1A	27.0872	1	5.20454
CR1	9.24233	1	3.04012
CRACR2A	1.85269	1	1.36114
CRH	3.74713	1	1.93575
CRP	20.8239	1	4.56332
CRYAB	1.95256	1	1.39734
CSAD	2.54576	1	1.59554
CSF1	4.37934	1	2.09269
CSF1R	2.71753	1	1.64849
CSF2	5.22136	1	2.28503
CSF3	6.12636	2	3.50039
CSTB	6.29099	1	2.50819
CTAG1B	5.23759	1	2.28858
CTLA4	19.7383	3	7.69513
CTNNB1	44.6103	4	13.3582
CTSS	1.60213	1	1.26575
CTSZ	5.53115	1	2.35184
CX3CR1	6.16217	1	2.48237
CXADR	3.62354	1	1.90356
CXCL1	4.84587	3	3.81282
CXCL10	10.4075	6	7.9022
CXCL12	14.4726	1	3.80429
CXCL13	2.99275	1	1.72996
CXCL16	2.70087	1	1.64343
CXCL5	2.91675	1	1.70785
CXCL8	23.3314	5	10.8008
CXCL9	5.65995	4	4.75813
CXCR1	5.98351	1	2.44612
CXCR3	6.49013	1	2.54757
CXCR4	7.04182	1	2.65364
CXCR5	4.11579	1	2.02874
CYBA	7.24381	2	3.80626
CYBB	7.63447	1	2.76305
CYGB	2.69575	2	2.32196
CYP17A1	3.96933	1	1.99232
CYP1A1	19.4697	1	4.41245
CYP1A2	22.6951	3	8.25137
CYP27A1	10.1431	1	3.18483
CYP2A6	19.7441	1	4.44343
CYP2C19	11.9378	2	4.88627
CYP2D6	17.3273	5	9.30788
CYP2E1	33.6962	16	23.2194
CYP2R1	2.70994	1	1.64619
CYP3A4	29.6291	5	12.1715
CYP3A5	9.70629	2	4.40597
CYP3A7	6.99312	1	2.64445
CYP7B1	18.4648	1	4.29706
DAG1	2.4935	1	1.57908
DBT	11.2203	1	3.34968
DCDC2	15.0623	1	3.88102
DCLK1	3.79804	1	1.94886
DCTN4	6.33744	1	2.51743
DDC	3.85724	1	1.96398
DDR1	2.77445	1	1.66567
DDX5	2.4179	2	2.19905
DDX53	0.78297	2	1.25137
DDX6	2.64993	1	1.62786
DENND1B	2.28623	2	2.13833
DENND2D	1.11913	1	1.05789
DEPDC5	6.18248	2	3.51638
DGUOK	25.4991	1	5.04966
DHCR7	6.50808	1	2.55109
DHDDS	5.52007	1	2.34948
DKC1	11.108	1	3.33287
DKK3	1.09941	1	1.04853
DLAT	24.4634	3	8.56682
DMBT1	7.29583	1	2.70108
DNA2	4.06371	1	2.01586
DNMT1	10.5604	3	5.62861
DNMT3A	6.60204	1	2.56944
DNMT3B	6.64284	1	2.57737
DPP4	14.6158	1	3.82307
DPYS	4.2126	1	2.05246
EDN1	16.4802	4	8.11917
EDNRA	10.2477	1	3.20121
EDNRB	3.93613	1	1.98397
EGF	34.3979	8	16.5887
EGFR	16.0698	1	4.00871
EGR1	4.66631	1	2.16016
EHBP1L1	3.05033	1	1.74652
EIF1	0.738517	1	0.85937
ELMO1	3.6153	2	2.68898
ELN	8.66588	2	4.16314
ENG	21.4073	1	4.6268
ENO1	9.6439	1	3.10546
ENPP2	7.53494	2	3.88199
ENTPD2	2.99142	1	1.72957
EPCAM	14.5884	1	3.81948
ERBB2	10.7887	1	3.28461
ESM1	2.3898	1	1.5459
ESR1	14.0701	3	6.49695
EXOC3L4	3.32371	1	1.8231
EZR	3.78715	1	1.94606
F2	37.238	14	22.8327
F2R	3.47928	3	3.23076
F3	15.7245	3	6.8683
F5	23.7704	4	9.75098
F7	8.08674	1	2.84372
F8	4.59553	1	2.14372
FABP2	4.55317	1	2.13382
FAH	27.6102	2	7.43105
FAP	4.59029	1	2.1425
FAS	21.8117	2	6.6048
FAT1	1.38021	1	1.17482
FBL	6.32024	2	3.55535
FBN1	12.2858	3	6.07103
FBXL20	3.25639	1	1.80455
FCGR3A	3.59143	1	1.89511
FCN1	5.23722	1	2.2885
FDFT1	4.40174	1	2.09803
FGF19	10.3935	2	4.55927
FGF2	10.6485	6	7.9932
FGF7	4.22286	2	2.90615
FGFR2	7.23986	2	3.80522
FGFR4	9.29057	2	4.31058
FGL2	4.13158	1	2.03263
FHIT	8.04041	1	2.83556
FHL2	2.93057	2	2.42098
FIBP	1.87586	1	1.36962
FLI1	3.44572	1	1.85627
FLT1	8.92504	2	4.22494
FMNL2	0.915337	1	0.956733
FMOD	1.51528	1	1.23097
FN1	6.98315	5	5.90895
FOS	17.2808	1	4.15702
FOXA2	8.41045	1	2.90008
FOXO3	4.26716	1	2.06571
FOXP3	16.1923	1	4.02397
FSTL1	1.69825	1	1.30317
FTCD	5.80857	1	2.4101
FXYD2	4.77564	1	2.18532
GABRG2	3.82095	1	1.95472
GALC	3.84771	1	1.96156
GALT	12.4845	1	3.53334
GAPDH	14.6118	3	6.62082
GBE1	26.7996	3	8.96654
GC	9.06802	2	4.25864
GCG	11.9755	1	3.46056
GCK	13.3779	2	5.1726
GCLC	4.75014	1	2.17948
GDF15	7.09737	1	2.66409
GFER	23.3805	1	4.83534
GGPS1	1.38746	1	1.1779
GH1	7.01791	2	3.74644
GHR	12.9797	5	8.05596
GHRL	7.47842	3	4.73659
GJA1	3.65133	1	1.91084
GLB1	7.44183	1	2.72797
GLI2	1.80925	1	1.34508
GLI3	4.03819	1	2.00952
GLS	13.4347	4	7.33067
GLS2	10.9772	1	3.31319
GLT8D2	2.10391	1	1.45049
GLUL	13.8188	1	3.71736
GMNN	2.44098	1	1.56236
GNB3	2.46515	1	1.57008
GNLY	3.88769	1	1.97172
GOLM1	11.2039	1	3.34722
GOT1	5.66599	2	3.3663
GPAA1	0.780479	1	0.883447
GPAM	4.29287	1	2.07192
GPC3	23.5875	2	6.86841
GPNMB	2.28617	2	2.1383
GPR35	15.3809	1	3.92185
GPT	41.7596	43	42.3753
GPX1	6.32723	3	4.3568
GRIN2A	3.11736	2	2.49694
GRIN2B	3.14562	2	2.50823
GRN	5.20479	1	2.2814
GSDMB	8.17318	2	4.04306
GSK3B	11.1371	1	3.33723
GSN	3.07396	1	1.75327
GSTM1	20.357	8	12.7615
GSTP1	17.8627	6	10.3526
GSTT1	9.23379	3	5.26321
GULP1	1.78316	1	1.33535
GZMA	2.06003	1	1.43528
HABP2	3.90062	1	1.975
HAL	2.17647	1	1.47529
HAMP	37.332	6	14.9664
HAVCR2	5.92178	1	2.43347
HCK	1.63191	1	1.27746
HDAC2	2.29999	1	1.51657
HELLS	1.56969	1	1.25287
HFE	56.6463	34	43.8859
HGF	26.4707	23	24.6744
HHIP	2.56141	2	2.26337
HIC1	2.37564	1	1.54131
HIF1A	11.5214	2	4.80029
HJV	31.4221	1	5.60555
HK3	3.64241	1	1.90851
HLA-A	10.2642	2	4.53084
HLA-B	13.6293	2	5.22097
HLA-C	8.3329	1	2.88668
HLA-DMA	3.00725	2	2.45245
HLA-DMB	2.11582	1	1.45459
HLA-DPB1	6.03491	1	2.45661
HLA-DQA1	9.99659	2	4.47137
HLA-DQB1	14.5568	1	3.81534
HLA-DRA	3.431	1	1.85229
HLA-DRB1	25.9904	8	14.4195
HMBS	8.83208	1	2.97188
HMGCR	12.4801	1	3.53272
HMOX1	17.7747	7	11.1545
HNF4A	24.3492	1	4.93449
HP	19.6731	2	6.27266
HPD	10.7841	1	3.28391
HPSE	6.83331	2	3.69684
HSD11B2	3.45605	1	1.85904
HSD3B7	27.1292	1	5.20857
HSPA5	9.06639	1	3.01104
HSPG2	2.95326	1	1.71851
HTR2A	2.36045	2	2.17276
HULC	15.3581	1	3.91895
ICAM1	14.1472	2	5.31925
ICAM3	1.98889	1	1.41028
ID2	6.00654	1	2.45082
IDO1	3.06472	2	2.47577
IFITM1	2.51115	1	1.58466
IFNA1	20.0846	24	21.9552
IFNA2	16.4909	4	8.12181
IFNG	25.0998	9	15.0299
IFNGR1	5.79411	1	2.4071
IFNL3	20.2585	20	20.1288
IFRD1	0.743993	1	0.86255
IGF1	22.151	12	16.3037
IGF1R	9.61357	1	3.10058
IGF2	20.6416	4	9.0866
IGF2BP3	2.6581	1	1.63037
IGF2R	32.0676	2	8.00845
IGFBP1	10.6937	6	8.01013
IGFBP2	5.5981	3	4.09808
IGFBP3	15.1425	2	5.50318
IGFBP7	2.64348	1	1.62588
IKZF3	6.45435	3	4.40035
IL10	28.197	18	22.5288
IL12A	29.8039	3	9.45577
IL12A-AS1	3.12106	5	3.95035
IL12B	4.33879	1	2.08298
IL12RB1	30.6501	1	5.53625
IL12RB2	8.87515	5	6.66151
IL17A	14.8969	2	5.45837
IL17D	0.498174	1	0.705814
IL18	11.9067	2	4.87991
IL18BP	12.5444	1	3.54181
IL1A	13.3682	1	3.65626
IL1B	24.3719	6	12.0926
IL1R1	6.89263	1	2.62538
IL1RN	11.3371	4	6.73412
IL2	17.866	2	5.97762
IL21R	7.65458	1	2.76669
IL27	2.66467	1	1.63238
IL2RB	6.936	1	2.63363
IL33	4.3012	1	2.07393
IL4	11.0714	3	5.76319
IL6	37.4347	14	22.8929
IL7R	8.53293	3	5.05952
ILK	3.68411	1	1.9194
INPPL1	2.79674	1	1.67235
INS	33.9689	2	8.24244
IQGAP1	2.31593	1	1.52182
IRF3	7.61806	1	2.76008
IRF5	29.0111	2	7.61723
IRF7	6.45459	1	2.54059
IRF8	4.98177	1	2.23199
ITGA2B	3.45532	1	1.85885
ITGAL	8.5654	2	4.13894
ITGB1	11.3845	2	4.77169
ITGB2	4.0032	1	2.0008
ITGB3	3.24365	1	1.80101
ITGB6	1.47796	1	1.21571
ITPA	4.95195	2	3.14705
JAG1	19.6314	2	6.266
JAK2	20.6094	3	7.8631
JUND	2.22881	1	1.49292
KDR	11.7484	1	3.42759
KEAP1	8.79615	1	2.96583
KIF1B	1.93161	1	1.38982
KL	4.22985	1	2.05666
KLF2	2.39878	2	2.19033
KLF6	8.47401	2	4.1168
KLK10	1.29994	1	1.14015
KLKB1	9.72371	1	3.11829
KNG1	10.2976	1	3.20898
KRAS	21.4961	1	4.63639
KRT18	63.1653	6	19.4677
KRT19	19.5385	4	8.84047
KRT7	17.0869	1	4.13363
KRT8	66.0324	7	21.4995
KTN1	1.03079	1	1.01528
LBH	1.37189	1	1.17128
LBP	12.2011	3	6.05007
LBR	28.3865	1	5.3279
LCN2	10.5806	4	6.50558
LEP	21.6906	5	10.4141
LGALS3	8.05095	2	4.01272
LGALS3BP	5.11674	1	2.26202
LGALSL	1.22119	1	1.10508
LHX2	1.9766	1	1.40592
LIG4	6.07347	1	2.46444
LINC01100	2.28623	2	2.13833
LIPA	29.3936	1	5.42158
LMNA	12.1172	1	3.48098
LOX	5.62805	3	4.10903
LOXL2	4.92692	2	3.13908
LPL	14.1603	1	3.76301
LTB	1.86005	1	1.36384
LTBP1	3.02999	1	1.74069
LUM	1.56084	3	2.16391
LY96	1.52612	1	1.23536
LYVE1	4.01758	1	2.00439
MACC1	1.57628	1	1.2555
MALAT1	13.6092	1	3.68906
MANBA	6.23809	2	3.53216
MAP1LC3A	2.81758	1	1.67856
MAP3K14	3.237	9	5.3975
MAPT	2.40178	1	1.54977
MARCKS	3.08595	1	1.75669
MAT1A	17.5747	2	5.9287
MAT2A	5.30634	1	2.30355
MBL2	13.8111	4	7.43267
MBOAT7	6.04122	1	2.45789
MCAM	1.49011	1	1.2207
MCM2	3.34584	1	1.82916
MDM2	11.1758	5	7.47521
MED1	2.85254	1	1.68895
MERTK	5.13496	1	2.26605
MET	38.8756	1	6.23503
MFAP4	2.42408	1	1.55694
MGAT5	6.44182	1	2.53807
MGMT	9.13193	3	5.2341
MGP	1.82462	1	1.35079
MIR101-1	4.85303	1	2.20296
MIR106B	25.3075	1	5.03066
MIR122	50.3885	4	14.197
MIR126	10.0676	1	3.17295
MIR141	9.1048	1	3.01742
MIR146A	26.9149	1	5.18796
MIR17	33.0783	1	5.75137
MIR199B	6.17892	1	2.48574
MIR21	35.885	1	5.99041
MIR215	4.57796	1	2.13962
MIR219A1	6.12122	1	2.47411
MIR22	28.2371	1	5.31386
MIR221	25.7472	1	5.07416
MIR224	24.3143	1	4.93096
MIR29A	25.3247	2	7.11684
MIR29C	8.63528	1	2.93858
MIR338	5.47441	2	3.3089
MIR483	9.73166	1	3.11956
MIR503	4.46672	1	2.11346
MIR532	1.2131	1	1.10141
MIR571	1.50012	1	1.22479
MIR652	2.1616	1	1.47024
MIR764	0.248035	1	0.498032
MIR885	1.2478	2	1.57975
MIR93	23.688	1	4.86703
MKI67	10.0722	1	3.17367
MLH1	8.16556	1	2.85754
MME	6.77521	1	2.60292
MMEL1	26.1211	2	7.22788
MMP1	12.3655	5	7.86304
MMP13	4.87907	3	3.82586
MMP14	8.17303	1	2.85885
MMP15	2.20934	1	1.48638
MMP2	17.8046	7	11.1639
MMP3	8.43758	4	5.8095
MMP7	13.7914	3	6.43228
MMP8	3.27325	3	3.13365
MMP9	13.8531	4	7.44395
MMRN1	1.99159	1	1.41124
MPI	10.9098	1	3.303
MPO	11.2596	5	7.50319
MPV17	21.1101	2	6.49771
MSH2	11.6439	1	3.41232
MSH6	8.43368	1	2.90408
MST1	16.8945	1	4.11029
MSTN	2.81493	1	1.67777
MSX2	1.60218	1	1.26577
MT2A	2.91551	1	1.70749
MTAP	3.92647	1	1.98153
MTHFR	15.5187	5	8.80871
MTR	3.55012	1	1.88418
MUC2	2.97122	1	1.72372
MYC	15.5594	2	5.57843
MYO5A	1.46716	1	1.21127
NAB1	3.27441	1	1.80953
NAGK	2.85719	1	1.69032
NAMPT	9.04931	1	3.00821
NAT2	13.839	1	3.72008
NAT8	4.84545	1	2.20124
NBEA	0.660167	1	0.812507
NCAM1	5.19023	1	2.27821
NCAN	2.33379	1	1.52767
NDRG1	2.14207	1	1.46358
NDRG2	2.27089	1	1.50695
NFE2L2	14.6112	5	8.54728
NFKB1	19.8654	2	6.30323
NFKBIA	8.46487	2	4.11458
NGF	4.39429	2	2.96455
NGFR	4.63689	1	2.15334
NHP2	14.3679	1	3.7905
NID1	1.95891	1	1.39961
NLRC5	0.723258	1	0.850446
NME1	7.40092	1	2.72046
NOD2	10.5837	2	4.60081
NOS1	3.54911	1	1.88391
NOS2	14.2912	3	6.5478
NOS3	14.228	4	7.544
NOSTRIN	1.00052	1	1.00026
NOTCH3	4.37306	1	2.09119
NOTCH4	3.58457	1	1.8933
NOX1	2.48772	1	1.57725
NOX4	3.76675	2	2.74472
NPC1	17.2154	1	4.14915
NPC2	10.9889	1	3.31495
NPHP3	17.564	1	4.19094
NPM1	9.07266	1	3.01209
NPPA	13.6267	1	3.69143
NQO1	8.97397	1	2.99566
NR0B2	11.7071	1	3.42157
NR1H4	42.1517	5	14.5175
NR1I2	18.6555	1	4.3192
NR3C2	4.96208	1	2.22757
NT5E	3.09262	2	2.48701
NUP210	9.43412	1	3.0715
NUP88	1.05836	1	1.02876
OAS1	3.33544	1	1.82632
OAT	3.78547	1	1.94563
ORMDL3	7.83117	1	2.79842
OTC	16.1128	1	4.01408
PAMR1	0.511134	1	0.714936
PCK1	12.3071	1	3.50815
PCNA	9.48035	3	5.33301
PCOLCE	0.590173	1	0.768227
PCSK7	2.74954	1	1.65817
PDCD1LG2	1.98017	1	1.40718
PDE5A	4.66035	2	3.05298
PDGFA	3.63832	1	1.90744
PDGFB	9.79356	3	5.42039
PDGFRA	8.68658	2	4.16811
PDGFRB	7.87915	2	3.96967
PDHX	10.2199	1	3.19685
PDIA3	1.97724	2	1.98859
PDSS2	1.44069	1	1.20029
PECAM1	7.22964	1	2.6888
PEX1	13.3368	1	3.65196
PGF	3.79266	1	1.94748
PHKG2	34.4704	6	14.3813
PIAS3	2.81444	1	1.67763
PIM2	5.749	1	2.39771
PKD2	37.6711	1	6.13768
PKLR	18.6775	1	4.32175
PLA2G1B	2.12991	1	1.45942
PLA2G2A	3.74276	1	1.93462
PLA2G4A	1.8496	1	1.36
PLA2G6	5.83802	1	2.4162
PLAT	7.24693	1	2.69201
PLAU	9.11858	5	6.75225
PLCL2	3.90162	1	1.97525
PLG	6.8205	1	2.61161
PLIN2	15.7093	1	3.96349
PLIN3	3.813	1	1.95269
PNPLA3	44.6908	30	36.6159
POMC	4.9125	2	3.13448
PON1	10.6082	2	4.60612
POU2AF1	27.4101	1	5.23547
PPARG	29.613	4	10.8836
PPARGC1A	10.911	1	3.30319
PPIG	11.5413	1	3.39726
PPP1R13L	1.17114	1	1.08219
PPP1R3A	2.85473	1	1.6896
PPP1R3C	4.56919	1	2.13757
PPP2CA	2.20377	1	1.48451
PRF1	9.77304	2	4.42109
PRKCB	8.76013	1	2.95975
PRKCD	10.994	1	3.31572
PRKN	5.8171	1	2.41187
PRLR	4.76214	2	3.08614
PRNP	3.91293	1	1.97811
PROCR	3.12086	1	1.7666
PRODH	4.80991	1	2.19315
PROM1	9.66115	1	3.10824
PROX1	7.00999	2	3.74433
PRRX1	0.998931	1	0.999465
PSC	10.1308	1	3.1829
PSMB10	1.66311	1	1.28962
PSMB8	8.7529	1	2.95853
PSMB9	7.4982	1	2.73828
PSMD10	7.18132	2	3.78981
PSMD3	1.52582	1	1.23524
PSME2	1.95311	1	1.39754
PTAFR	1.26151	1	1.12317
PTEN	13.5732	1	3.68418
PTGER2	1.73201	1	1.31606
PTGS1	2.56504	1	1.60158
PTGS2	11.3587	6	8.25543
PTPN22	9.27293	1	3.04515
PTPRC	12.8415	1	3.5835
PTPRO	1.49155	1	1.22129
RAB8B	0.625056	1	0.790605
RAC1	6.78945	2	3.68496
RAD51B	3.25799	2	2.55264
RARRES1	0.951534	1	0.975466
RARRES2	8.60078	1	2.93271
RASSF1	13.1451	5	8.10714
RB1	10.5593	1	3.2495
RBP1	4.87557	1	2.20807
RBP4	20.8642	1	4.56774
RELA	14.6544	3	6.63047
REN	14.1047	4	7.51124
RETN	18.0619	2	6.01031
RGN	6.36218	3	4.36882
RMND5B	8.66331	1	2.94335
RNASEL	2.30841	1	1.51934
RNF7	4.4312	2	2.97698
RPGRIP1L	17.1589	1	4.14233
RPL3	2.2703	1	1.50675
RPS6KA4	3.25639	1	1.80455
RPS6KB1	6.57148	1	2.56349
RTN4	4.71924	1	2.17238
S100A9	4.99986	2	3.16223
S1PR1	1.69542	1	1.30208
SELE	6.61585	1	2.57213
SELENOM	0.561664	1	0.749443
SELENOP	4.6304	2	3.04316
SELP	5.56078	1	2.35813
SEMA6D	0.736633	1	0.858273
SERPINA1	49.152	24	34.346
SERPINA3	17.7743	2	5.96227
SERPINA6	10.815	2	4.6508
SERPINA7	5.13726	1	2.26655
SERPINB3	8.42075	1	2.90185
SERPINE1	18.9619	1	4.35453
SERPINF1	3.06519	2	2.47596
SERPINH1	3.2142	3	3.10525
SFTPA2	5.57722	1	2.36161
SFTPC	6.66389	1	2.58145
SGCB	2.92732	1	1.71094
SH2B3	3.60285	1	1.89812
SH2D4A	1.66601	1	1.29074
SIGLEC5	1.07657	1	1.03758
SIRT1	13.1304	1	3.62359
SKIV2L	17.5917	1	4.19424
SLC10A1	17.2033	1	4.14769
SLC11A1	4.72345	1	2.17335
SLC11A2	13.0979	1	3.6191
SLC17A5	34.3327	1	5.85941
SLC19A2	3.5195	1	1.87603
SLC1A2	3.17183	1	1.78096
SLC22A23	0.691419	1	0.831516
SLC23A1	2.47613	1	1.57357
SLC25A13	27.2294	2	7.37963
SLC25A4	7.79595	1	2.79212
SLC26A3	1.52282	1	1.23403
SLC2A4	13.2667	1	3.64235
SLC30A10	43.6875	2	9.34746
SLC37A4	13.5367	1	3.67923
SLC39A8	9.8035	1	3.13105
SLC46A1	5.87367	1	2.42357
SLC4A2	13.7204	1	3.70411
SLC4A4	3.19787	1	1.78826
SLC51A	9.07154	1	3.0119
SLC51B	6.38078	1	2.52602
SLCO1B3	16.847	1	4.10451
SMAD2	9.01404	1	3.00234
SMAD3	10.5386	2	4.591
SMAD4	19.538	1	4.42018
SMARCA2	6.33686	1	2.51731
SMC5	0.976578	1	0.988219
SMOC2	0.526703	1	0.725743
SNAP29	1.72277	1	1.31254
SNCA	4.21971	1	2.05419
SNCG	0.860666	1	0.927721
SOAT1	3.18123	1	1.7836
SOCS1	13.0052	6	8.83353
SOCS2	2.95104	1	1.71786
SOCS3	14.0554	1	3.74906
SOD1	12.4666	1	3.53081
SOD2	19.271	5	9.81605
SOX4	1.65869	1	1.2879
SP140	6.88712	1	2.62433
SPARC	6.98685	3	4.57827
SPHK1	2.73407	1	1.6535
SPIB	28.3614	3	9.22411
SPINK1	5.98	1	2.4454
SPINT1	1.64196	3	2.21943
SPP1	13.8594	2	5.26486
SPRY2	1.00391	2	1.41698
SPTAN1	2.36836	1	1.53895
SREBF1	15.588	1	3.94816
ST6GAL1	4.97293	1	2.23001
STARD13	7.73883	1	2.78187
STAT1	12.0061	3	6.00152
STAT3	17.8766	5	9.45425
STAT4	9.00492	4	6.00164
STEAP3	13.6558	1	3.69538
STEAP4	5.85363	1	2.41943
STMN1	2.6994	1	1.64299
STS	2.61233	1	1.61627
STX1A	6.68452	1	2.58544
SUGP1	2.81947	1	1.67913
SULT1E1	4.93739	2	3.14242
SULT2A1	9.6548	1	3.10722
SYNGR1	0.691419	2	1.17594
SYVN1	2.7828	1	1.66817
TALDO1	23.1106	3	8.32657
TALDO1P1	2.64507	1	1.62637
TAP2	5.87013	1	2.42283
TCF4	19.3128	2	6.21494
TERC	16.2006	5	9.00017
TERT	40.9198	7	16.9245
TF	26.6689	1	5.1642
TFAM	18.3323	1	4.28163
TFF3	4.03728	1	2.0093
TFPI	3.28512	1	1.81249
TFR2	32.3716	3	9.85469
TGFA	10.4057	2	4.56196
TGFB1	35.0672	21	27.1369
TGFB3	11.2946	1	3.36075
TGFBI	3.15575	1	1.77644
TGFBR1	8.02879	1	2.83351
TGFBR2	12.5677	3	6.14027
THBD	9.76207	1	3.12443
THBS1	4.19579	1	2.04836
THPO	14.8436	5	8.61497
TIMMDC1	7.68885	4	5.54575
TIMP1	18.6583	10	13.6595
TIMP2	13.6952	2	5.23358
TIMP3	4.25655	1	2.06314
TINF2	11.951	1	3.45702
TLR2	15.4686	4	7.86603
TLR4	22.4583	8	13.404
TM6SF2	13.6613	3	6.40188
TMBIM1	1.58011	1	1.25703
TMEM165	7.23447	1	2.6897
TMEM39A	1.44642	1	1.20267
TMEM67	20.0114	2	6.32636
TNF	37.6904	21	28.1336
TNFRSF11B	4.99058	1	2.23396
TNFRSF12A	2.21239	1	1.48741
TNFRSF1A	12.8728	2	5.07401
TNFRSF1B	7.74757	1	2.78345
TNFRSF8	3.6317	1	1.9057
TNFSF10	10.7055	2	4.62721
TNFSF15	28.3959	2	7.53603
TNFSF8	1.10007	1	1.04884
TNPO3	28.857	4	10.7437
TP53	51.6786	12	24.9027
TP53COR1	5.45453	1	2.33549
TP63	2.10765	1	1.45177
TP73	3.8551	1	1.96344
TPO	4.69041	1	2.16573
TRAFD1	1.29766	1	1.13915
TRIB3	2.35655	1	1.53511
TRIM63	2.08026	1	1.44231
TRMT5	5.71104	1	2.38978
TRMU	39.0604	1	6.24983
TRPV1	4.94019	1	2.22265
TSC1	29.383	1	5.42061
TSPAN8	2.56339	2	2.26424
TSPO	6.86628	1	2.62036
TTC36	6.0332	1	2.45626
TTC37	16.1815	2	5.68885
TWSG1	0.85276	1	0.92345
TYK2	6.44624	1	2.53894
TYMP	15.5214	1	3.93972
UBD	7.4162	2	3.85129
UGCG	3.80555	1	1.95078
UGT1A7	22.5096	2	6.70964
UROD	15.9989	1	3.99986
UTP4	42.4159	1	6.51275
UTS2	9.10948	1	3.01819
VASH1	0.887058	1	0.941838
VCAM1	5.57692	1	2.36155
VDR	12.6703	1	3.55953
VEGFA	20.5917	17	18.7099
VIM	10.841	4	6.58513
VIPR1	3.4459	4	3.71263
VSIR	1.33802	1	1.15673
VTN	4.66574	1	2.16003
VWF	10.2321	3	5.54043
WDR35	13.6225	1	3.69087
WIF1	1.30469	1	1.14223
WLS	0.349737	1	0.591386
WNT3	5.12579	1	2.26402
XPO4	0.960892	2	1.38628
XRCC1	4.6519	1	2.15683
XRCC5	2.41845	1	1.55514
YBX1	3.11879	1	1.76601
YWHAZ	1.72776	2	1.85891
ZDHHC2	5.05367	1	2.24804
ZEB1	6.51419	1	2.55229
ZEB2	5.96422	1	2.44218
ZNF267	1.64143	2	1.81187
ZPBP2	2.79813	2	2.36564
