# Supplementary material for: A novel network pharmacology strategy to decode mechanism of Wuling Powder in treating liver cirrhosis
Source: Chin Med. 2024 Mar 1;19:36. doi: 10.1186/s13020-024-00896-z (PMC10905787; doi:10.1186/s13020-024-00896-z)
Supplement: Supplementary file 3 — Additional file 3: The active components of WLP. [file 13020_2024_896_MOESM3_ESM.xlsx]

## Sheet: GeneCards
267 active components were selected out from 386 components of WLP
MOL	Molecule Name	MW
MOL000037	γ-elemene	204.35
MOL010553	β-Bisabolene	186.29
MOL006287	α-muurolene	204.35
MOL000025	α-Longipinene	204.35
MOL001599	α-cubebol	208.34
MOL004056	α-Cadinene	204.35
MOL000166	ZINC01609418	222.37
MOL000708	WLN: VHR	106.12
MOL010560	WLN: VHO2R	150.17
MOL002541	WLN: VH2R	134.18
MOL010556	WLN: RVO2R	226.27
MOL005610	WLN: QR BV1	136.15
MOL002163	WLN: 2VR	134.18
MOL010557	WLN: 2OVR	150.17
MOL000059	uridine	244.2
MOL000302	Undekansaeure	186.29
MOL000299	Trimethyl citrate	234.2
MOL003504	Tolualdehydes	120.15
MOL003537	T-Muurolol	222.37
MOL002042	thymol	150.22
MOL002361	Terragon	148.2
MOL000911	Terpilene	136.23
MOL003536	T-Cadinol	222.37
MOL004707	tau-cadinol	222.37
MOL003177	Syringaldehyde	182.17
MOL000847	Sulfoorientalol D	318.43
MOL000846	Sulfoorientalol C	300.41
MOL000845	Sulfoorientalol B	318.43
MOL000844	Sulfoorientalol A	302.43
MOL002496	Sulcatone	126.2
MOL010558	Substance H 36	178.18
MOL002225	Styrone	134.18
MOL000704	styrene	104.15
MOL010546	ST069309	285.29
MOL000060	selina-4(14),7(11)-dien-8-one	218.33
MOL000040	Scopoletol	192.17
MOL000199	Safrol	162.19
MOL000839	rel-(1R,3aS,4S,7S,8R,8aS)-7-isopropyl-1,4-dimethyldecahydro-4,7-epoxyazulene-1,8-diol	254.37
MOL003525	Pyruvophenone	148.16
MOL000105	protocatechuic acid	154.12
MOL001452	protocatechualdehyde	138.12
MOL000061	Prolinum	115.13
MOL000812	polyporusterone,g	460.65
MOL000811	polyporusterone,c	476.65
MOL000822	polyporusterone G	458.67
MOL000821	polyporusterone F	462.66
MOL000820	polyporusterone E	460.65
MOL000819	polyporusterone D	460.65
MOL013205	p-Methoxycinnamaldehyde	162.19
MOL011428	Phenethyl acetate	164.2
MOL000103	PHB	138.12
MOL000041	PHA	165.19
MOL002504	Peruviol	222.37
MOL001300	PEL	122.16
MOL000771	p-coumaric acid	164.16
MOL005979	Papite	56.06
MOL000259	o-Thymol	150.22
MOL000840	orientalol,f	236.35
MOL003530	O-METHOXYCINNAMALDEHYDE	162.19
MOL004479	o-cresol	108.14
MOL012174	o-Anisic acid	152.15
MOL002888	o-Anisaldehyde	136.15
MOL001237	o-Acetyltoluene	134.18
MOL003050	nonanoic acid	158.24
MOL001640	NON	172.26
MOL010564	NK	122.12
MOL000128	NERYLACETATE	196.29
MOL000597	Neryl acetate	196.29
MOL000857	NCA	122.12
MOL003937	Naphthalene, 1,2,3,4,4a,5,6,8a-octahydro-7-methyl-4-methylene-1-(1-methylethyl)-, (1alpha,4abeta,8aalpha)-	204.35
MOL003493	naphthalene	128.17
MOL000197	Myrcene	136.23
MOL001123	muurolene	204.35
MOL000202	Moslene	136.23
MOL010549	m-Formylphenol	122.12
MOL000207	Methyleugenol	178.23
MOL000249	Methylcinnamate	162.19
MOL010563	Methyl (Z)-cinnamate	162.19
MOL000699	m-Cymol	134.22
MOL000067	L-Valin	117.15
MOL000284	L-uridine	244.2
MOL000042	LPG	89.09
MOL000055	L-Lysin	146.19
MOL000234	L-Limonen	136.23
MOL000837	lismol	220.35
MOL000068	L-Ile	131.17
MOL000196	L-Bornyl acetate	196.29
MOL000047	juniper camphor	222.37
MOL002691	Iva	102.13
MOL000071	Istidina	155.15
MOL003521	Isohomogenol	178.23
MOL001556	Isocaryophyllene	204.35
MOL010257	Isoamyl benzoate	192.25
MOL002998	IPH	94.11
MOL001578	Hypnon	120.15
MOL010562	Hydro Cinnamicacid	150.17
MOL000714	Hyacinthin	120.15
MOL002334	Homocresol	152.19
MOL000748	HMF	126.11
MOL002046	hexanoic acid	116.16
MOL000666	hexanal	100.16
MOL004664	heptanoic acid	130.18
MOL000935	Hepanal	204.35
MOL000023	Hemo-sol	136.23
MOL000340	HCI	150.17
MOL000052	Gulutamine	147.13
MOL002983	Guasol	124.14
MOL000171	Guaiol	222.37
MOL005501	Green Oil	178.23
MOL000050	GLY	75.07
MOL000123	geraniol	154.25
MOL000252	farnesol	222.37
MOL000479	Farnesene	204.35
MOL000254	eugenol	164.2
MOL002834	Ethylcinnamate	176.21
MOL000070	Ethyl pivaloylacetate	172.22
MOL002062	Ethyl methoxycinnamate	206.24
MOL000304	Ethyl glucoside	208.21
MOL011899	eremophilene	204.35
MOL000943	epi-10- .gamma.-Eudesmol	222.37
MOL000472	emodin	270.24
MOL000835	EA-fructofuranoside	208.21
MOL000056	DTY	181.19
MOL000064	D-Serin	105.09
MOL011848	d-Piperitone	152.23
MOL000281	Dimethyl L-malate	162.14
MOL000057	DIBP	278.34
MOL002095	DEP	222.24
MOL000615	delta-amorphene	204.35
MOL000019	D-Camphene	136.23
MOL000117	Cymol	134.22
MOL000974	cuminal	148.2
MOL000431	coumarin	146.14
MOL002502	copaene	204.35
MOL001600	copaene	204.35
MOL006219	Clorius	136.15
MOL001301	cis-Zimtsaeure	148.16
MOL000250	cis-Cinnamaldehyde	132.16
MOL003526	Cinnamyl acetate	176.21
MOL002295	cinnamic acid	148.16
MOL000991	cinnamaldehyde	132.16
MOL000394	choline	104.17
MOL000270	CHEBI:7	136.23
MOL002839	chavicol	134.18
MOL002193	Cerulignol	166.22
MOL000875	Cedrol	222.37
MOL012644	caryophellene	204.35
MOL000303	caprylic acid	144.21
MOL000130	CAM	152.23
MOL003573	calacorene	200.32
MOL003534	CADINENE	204.35
MOL001862	Cadalin	198.3
MOL003032	BZM	212.24
MOL000219	BOX	122.12
MOL013023	Biosol	150.22
MOL000035	beta-Selinene	204.35
MOL010548	beta-Methoxystyrene	134.18
MOL000029	beta-Humulene	204.35
MOL000032	beta-Eudesmol	222.37
MOL000908	beta-elemene	204.35
MOL000266	beta-Cubebene	204.35
MOL000036	beta-caryophyllene	204.35
MOL000968	beta-Bisabolene	204.35
MOL002124	beta-asarone	208.25
MOL011148	bergamotene (Z,.alpha.,cis)	204.35
MOL003785	Benzyl acetate	150.17
MOL003524	Benzenepropanol	136.19
MOL000046	atractylone	216.32
MOL000044	atractylenolideII	232.32
MOL000045	atractylenolide iii	248.32
MOL000043	atractylenolide i	230.3
MOL010259	Apple oil	172.26
MOL002836	anisaldehyde	136.15
MOL000475	anethole	148.2
MOL000024	alpha-humulene	204.35
MOL000027	alpha-Curcumene	202.34
MOL002085	alpha-Cubebene	204.35
MOL003126	alpha cadinene	204.35
MOL000066	alloaromadedrene	204.35
MOL000832	alisol,b,23-acetate	446.66
MOL000854	alisol C	486.68
MOL000853	alisol B	444.65
MOL000850	alisol A	490.72
MOL000828	Alisol A	490.72
MOL000038	Akridin	179.22
MOL004480	acetic acid	60.05
MOL000072	8β-ethoxy atractylenolide Ⅲ	276.37
MOL010554	694-87-1	104.15
MOL000937	58870_FLUKA	204.35
MOL010550	4-Methyl-2-(1,5-dimethyl-4-hexenyl)-3-cyclohexen-1-ol	222.37
MOL000049	3β-acetoxyatractylone	274.35
MOL010547	2-Phenylpropenal	132.16
MOL010552	2-Methyl-N-phenylmaleimide	187.19
MOL010561	2-Methoxyphenylacetone	164.2
MOL010545	2-Methoxycinnamic Acid	178.18
MOL000301	2-lauroleic acid	198.3
MOL008668	2-ethoxypropanol	104.15
MOL010559	2-Coumarinate	164.16
MOL004102	2-Coumarate	164.16
MOL000800	22,23-epoxy-3beta,14alpha,,20beta,24beta-tetrahydroxy-7-en-6-one	476.65
MOL000058	2-[(2R,5S,6S)-6,10-dimethylspiro[4.5]dec-9-en-2-yl]propan-2-ol	222.37
MOL000034	2-[(1R,3S,4S)-3-isopropenyl-4-methyl-4-vinylcyclohexyl]propan-2-ol	222.37
MOL000823	1h-indole-3-carboxylic,acid	161.16
MOL002153	1H-Cycloprop(e)azulen-7-ol, decahydro-1,1,7-trimethyl-4-methylene-, (1aR-(1aalpha,4aalpha,7beta,7abeta,7balpha))-	220.35
MOL001121	19894-97-4	152.23
MOL007946	19435-97-3	222.37
MOL000020	12-senecioyl-2E,8E,10E-atractylentriol	314.38
MOL000122	1,8-cineole	154.25
MOL001602	1,4-cadinadiene	204.35
MOL010555	1,2-Dibenzoylethane	238.28
MOL005472	1,2-Benzenedicarboxylicacid, mono(2-ethyl) hexylester	278.34
MOL003047	[(1S)-endo]-(-)-Borneol	154.25
MOL000933	.gamma.-Bisabolene	204.35
MOL000247	(Z,Z)-farnesol	222.37
MOL010957	(Z)-Ethyl cinnamate	176.21
MOL010947	(Z)-calamenene	202.34
MOL002213	(Z)-1,3-di(phenyl)prop-2-en-1-one	208.26
MOL000922	(R)-p-Menth-1-en-4-ol	154.25
MOL000198	(R)-linalool	154.25
MOL002744	(R)-2-methylbutyric acid	102.13
MOL000698	(R)-(-)-alpha-Phellandrene	136.23
MOL000118	(L)-alpha-Terpineol	154.25
MOL000914	(5S)-1-isopropyl-4-methylbicyclo[3.1.0]hex-3-ene	136.23
MOL000048	(5E,9Z)-3,6,10-trimethyl-4,7,8,11-tetrahydrocyclodeca[b]furan	216.32
MOL000980	(4S)-4-[(1Z)-1,5-dimethylhexa-1,4-dienyl]-1-methylcyclohexene	204.35
MOL002972	(4S)-1-methyl-4-(6-methylhepta-1,5-dien-2-yl)cyclohexene	204.35
MOL012344	(4aR,9aS)-2,9,9-trimethyl-5-methylene-4,4a,6,7,8,9a-hexahydro-3H-benzo[7]annulene	204.35
MOL000031	(3S)-3-[(1R)-1,5-dimethylhex-4-enyl]-6-methylenecyclohexene	204.35
MOL004717	(3R,4aR,8aR)-3-isopropenyl-5,8a-dimethyl-2,3,4,4a,7,8-hexahydro-1H-naphthalene	204.35
MOL000836	(2R,3S,4S,5R)-2-ethoxy-2,5-bis(hydroxymethyl)oxolane-3,4-diol	208.21
MOL000799	(23r,24r,25r)-23,26-epoxy-3beta,14alpha,21alpha,22alpha-tetrahydroxyergost-7-en-6-one	476.65
MOL000795	(20s,22r,24r)-16,22-epoxy-3beta,14alpha,23beta,25-tetrahydroxyergost-7-en-6-one	476.65
MOL012439	(1Z,4E,8E)-2,6,6,9-tetramethylcycloundeca-1,4,8-triene	204.35
MOL003393	(1S,4S)-7-isopropylidene-1,4-dimethyl-2,3,4,5,6,8-hexahydro-1H-azulene	204.35
MOL010120	(1S,4R,4aR,8aR)-1-isopropyl-4,7-dimethyl-2,3,4,5,6,8a-hexahydro-1H-naphthalen-4a-ol	222.37
MOL002040	(1S,4R)-fenchone	152.23
MOL002024	(1S,4R)-1,7,7-trimethylbicyclo[2.2.1]hept-2-ene	136.23
MOL000827	(1S,3aR,4R,8aS)-7-isopropyl-1,4-dimethyl-2,3,3a,5,6,8a-hexahydroazulene-1,4-diol	238.37
MOL000039	(1S,2R,4R)-Neoiso-dihydrocarveol	154.25
MOL006316	(1R,8aS)-4-isopropyl-1,6-dimethyl-1,2,3,7,8,8a-hexahydronaphthalene	204.35
MOL001201	(1R,5R,7S)-4,7-dimethyl-7-(4-methylpent-3-enyl)bicyclo[3.1.1]hept-3-ene	204.35
MOL000942	(1R,4S,4aR,8aR)-4-isopropyl-1,6-dimethyl-3,4,4a,7,8,8a-hexahydro-2H-naphthalen-1-ol	222.37
MOL000677	(1R,4R)-4-isopropyl-1,6-dimethyltetralin	202.34
MOL004727	(1R,4aR,8aS)-1-isopropyl-7-methyl-4-methylene-2,3,4a,5,6,8a-hexahydro-1H-naphthalene	204.35
MOL011432	(1R,3R,5R)-6,6-dimethyl-2-methylene-3-norpinanol	152.23
MOL008656	(1R,3R,4S)-3,4-dimethylcyclohexan-1-ol	128.21
MOL000824	(1R,3aS,8aR)-7-isopropyl-1-methyl-4-methylene-2,3,3a,5,6,8a-hexahydroazulen-1-ol	220.35
MOL000826	(1R,3aS,4S,8aR)-7-(2-hydroxypropan-2-yl)-1,4-dimethyl-2,3,3a,5,6,8a-hexahydroazulene-1,4-diol	254.37
MOL000825	(1R,3aR,4S,7R,8S,8aS)-7-isopropyl-1,4-dimethyl-3,3a,5,6,8,8a-hexahydro-2H-azulene-1,4,7,8-tetrol	272.38
MOL000030	(1R)-2-methyl-1-phenylprop-2-en-1-ol	148.2
MOL000018	(+/-)-Isoborneol	154.25
MOL000608	()-Terpinen-4-ol	154.25
MOL000126	(-)-nopinene	136.23
MOL000671	()-Menthol	156.27
MOL000474	(-)-Epoxycaryophyllene	220.35
MOL002453	(-)-Comphene	136.23
MOL002003	(-)-Caryophyllene oxide	220.35
MOL001217	()-Bornyl acetate	196.29
MOL000244	()-Borneol	154.25
MOL000905	()-beta-Pinene	136.23
MOL000257	(-)-beta-Phellandrene	136.23
MOL000208	()-Aromadendrene	204.35
MOL000125	(-)-alpha-Pinene	136.23
MOL003541	()-alpha-Longipinene	204.35
MOL010380	()-alpha-Funebrene	204.35
MOL000612	(-)-alpha-cedrene	204.35
MOL001179	(&#8722;)-Alloaromadendrene	204.35
